# Supplementary material for: Dual-Ligand Synergistic Targeting Anti-Tumor Nanoplatforms with Cascade-Responsive Drug Release
Source: Pharmaceutics. 2023 Jul 24;15(7):2014. doi: 10.3390/pharmaceutics15072014 (PMC10385531; doi:10.3390/pharmaceutics15072014)
Supplement: Supplementary file 1 [file pharmaceutics-15-02014-s001.zip]

Archive with 1 entries (1 files):
- pharmaceutics-2457996-supplementary.pdf
